# Supplementary material for: Associations of COVID-19 Knowledge and Risk Perception with the Full Adoption of Preventive Behaviors in Seoul
Source: Int J Environ Res Public Health. 2021 Nov 18;18(22):12102. doi: 10.3390/ijerph182212102 (PMC8623986; doi:10.3390/ijerph182212102)
Supplement: Supplementary file 1 [file ijerph-18-12102-s001.zip]

Archive with 1 entries (1 files):
- ijerph-1460595-supplementary.pdf
